# Supplementary material for: Structural and Functional Alterations in Mitochondria-Associated Membranes (MAMs) and in Mitochondria Activate Stress Response Mechanisms in an In Vitro Model of Alzheimer’s Disease
Source: Biomedicines. 2021 Jul 24;9(8):881. doi: 10.3390/biomedicines9080881 (PMC8389659; doi:10.3390/biomedicines9080881)
Supplement: Supplementary file 1 [file biomedicines-09-00881-s001.zip]

Archive with 1 entries (1 files):
- biomedicines-1307823-supplementary.pdf
